# Supplementary material for: Construction Strategy and Mechanism of a Novel Wood Preservative with Excellent Antifungal Effects
Source: Molecules. 2024 Feb 26;29(5):1013. doi: 10.3390/molecules29051013 (PMC10933868; doi:10.3390/molecules29051013)
Supplement: Supplementary file 1 [file molecules-29-01013-s001.zip]

Archive with 1 entries (1 files):
- molecules-2884769-supplementary.pdf
